# Supplementary material for: Assessment of simple sequence repeats signature in hepatitis E virus (HEV) genomes
Source: J Genet Eng Biotechnol. 2022 May 17;20:73. doi: 10.1186/s43141-022-00365-w (PMC9114184; doi:10.1186/s43141-022-00365-w)
Supplement: Supplementary file 1 — Additional file 1: Supplementary file 1. Genomes features and extracted microsatellites of HEV in the study [file 43141_2022_365_MOESM1_ESM.xlsx]

## Sheet: Sheet1
Supplementary file 1: Genomes features and extracted microsatellites of Hepatitis E virus (HEV) in the study
Sl No.	Genome Serial No.	Genome	Genome Shape	Family	Genus	Virus name	Host	Accession number	Virus abbreviation	Size (bp)	GC%	SSR	sRA	sRD	cSSR10	cRA	cRD	cSSR%
1	HEV01	RNA	LINEAR	Hepeviridae	Orthohepevirus	Human hepatitis E virus genotype 1a	Human	M73218	HEV	7207	57.9992	23	3.19134	25.947	2	0.277508	5.1339	17.3913
2	HEV02	RNA	LINEAR	Hepeviridae	Orthohepevirus	Human hepatitis E virus genotype 1a	Human	L08816	HEV	7176	57.9431	22	3.06577	25.0836	0	0	0	0
3	HEV03	RNA	LINEAR	Hepeviridae	Orthohepevirus	Human hepatitis E virus genotype 2a	Human	M74506	HEV	7180	56.4624	23	3.20334	23.2591	1	0.139276	1.94986	8.69565
4	HEV04	RNA	LINEAR	Hepeviridae	Orthohepevirus	Swine hepatitis E virus genotype 3a	Swine	AF082843	HEV	7207	55.5848	28	3.88511	31.0809	0	0	0	0
5	HEV05	RNA	LINEAR	Hepeviridae	Orthohepevirus	Swine hepatitis E virus genotype 4a	Swine	EF077630	HEV	7261	54.1936	25	3.44305	30.0234	1	0.137722	1.65266	8
6	HEV06	RNA	LINEAR	Hepeviridae	Orthohepevirus	Wild boar hepatitis E virus genotype 5a	Sus scrofa leucomystax	AB573435	HEV	7267	55.3598	20	2.75217	22.2926	1	0.137608	3.02738	10
7	HEV07	RNA	LINEAR	Hepeviridae	Orthohepevirus	Wild boar hepatitis E virus genotype 6a	Sus scrofa leucomystax	AB602441	HEV	7261	56.8792	25	3.44305	30.0234	2	0.275444	7.16155	16
8	HEV08	RNA	LINEAR	Hepeviridae	Orthohepevirus	Camel hepatitis E virus genotype 7a	Camelus dromedarius	KJ496143	HEV	7224	55.0388	15	2.07641	17.5803	1	0.138427	3.32226	13.3333
9	HEV09	RNA	LINEAR	Hepeviridae	Orthohepevirus	Camel hepatitis E virus genotype 8a	Camelus dromedarius	KX387865	HEV	7223	52.6789	23	3.18427	29.766	1	0.138447	2.90738	8.69565
10	HEV10	RNA	LINEAR	Hepeviridae	Orthohepevirus	Avian hepatitis E virus	Chicken; breeder hen	AY535004	AHEV	6654	55.5155	23	3.45657	25.0977	1	0.150286	4.208	8.69565
11	HEV11	RNA	LINEAR	Hepeviridae	Orthohepevirus	Avian hepatitis E virus	Chicken; breeder hen	EF206691	AHEV	6649	55.106	15	2.25598	16.3934	0	0	0	0
12	HEV12	RNA	LINEAR	Hepeviridae	Orthohepevirus	Avian hepatitis E virus	Chicken; breeder hen	GU954430	AHEV	6665	55.5139	26	3.90098	33.1583	1	0.150038	2.70068	7.69231
13	HEV13	RNA	LINEAR	Hepeviridae	Orthohepevirus	Avian hepatitis E virus	Chicken	JN597006	AHEV	6653	55.0879	14	2.10431	15.7824	0	0	0	0
14	HEV14	RNA	LINEAR	Hepeviridae	Orthohepevirus	Rat hepatitis E virus	Rattus norvegicus (wild rat)"	GU345042	RHEV	6965	57.6454	29	4.16368	33.0223	2	0.28715	4.5944	13.7931
15	HEV15	RNA	LINEAR	Hepeviridae	Orthohepevirus	Rat hepatitis E virus	Rattus norvegicus	KM516906	RHEV	6959	57.1203	28	4.02357	31.47	2	0.287398	4.74206	14.2857
16	HEV16	RNA	LINEAR	Hepeviridae	Orthohepevirus	Ferret hepatitis E virus	Mustela putorius furo	LC057247	FrHEV	6870	53.3188	20	2.91121	34.2067	0	0	0	0
17	HEV17	RNA	LINEAR	Hepeviridae	Orthohepevirus	Ferret hepatitis E virus	Mustela putorius	JN998606	FrHEV	6854	53.6913	20	2.918	24.803	0	0	0	0
18	HEV18	RNA	LINEAR	Hepeviridae	Orthohepevirus	Bat hepatitis E virus	Eptesicus serotinus	JQ001749	BaHEV	6796	51.6186	26	3.82578	30.9005	1	0.147145	3.67863	7.69231
19	HEV19	RNA	LINEAR	Hepeviridae	Orthohepevirus	Moose hepatitis E virus	Alces alces (moose)"	KF951328		7002	58.4833	34	4.85576	44.5587	4	0.571265	16.2811	23.5294
20	HEV20	RNA	LINEAR	Hepeviridae	Orthohepevirus	Kestrel hepatitis E virus	Falco tinnunculus	KU670940		7033	53.1779	20	2.84374	24.5983	0	0	0	0
21	HEV21	RNA	LINEAR	Hepeviridae	Orthohepevirus	Little egret hepatitis E virus	Egretta garzetta (little egret)"	KX589065		6660	51.3964	32	4.8048	40.2402	1	0.15015	3.6036	6.25
22	HEV22	RNA	LINEAR	Hepeviridae	Piscihepevirus	Cutthroat trout virus	Cutthroat trout	HQ731075	CTV	7310	49.3981	28	3.83037	33.9261	0	0	0	0
										7003.45	54.9642	519			21
										Average		Total
												23.5909
