# Supplementary material for: Assessment of simple sequence repeats signature in hepatitis E virus (HEV) genomes
Source: J Genet Eng Biotechnol. 2022 May 17;20:73. doi: 10.1186/s43141-022-00365-w (PMC9114184; doi:10.1186/s43141-022-00365-w)
Supplement: Supplementary file 2 — Additional file 2: Supplementary file 2. SSR incidence, tract size, composition and location in HEV genomes [file 43141_2022_365_MOESM2_ESM.xlsx]

## Sheet: Sheet1
Supplementary file 2: Details of SSRs extracted and their distribution across proteins in HEV genomes
Genome Serial No.	MONO Rep Incidence	MONO Tract-size	DI Rep Incidence	DI Tract-size	TRI Rep Incidence	TRI Tract-size	TETRA Rep Incidence	TETRA Tract-size	PENTA Rep Incidence	PENTA Tract-size	HEXA Rep Incidence	HEXA Tract-size	Grand Total Rep Incidence	Grand Total Tract-size	A SSR Rep Incidence	A SSR Tract-size	C Rep Incidence	C Tract-size	G Rep Incidence	G Tract-size	T Rep Incidence	T Tract-size	MONO TOTAL Rep Incidence	Mono Total Tract-size	GC% Of Mono Rep Incidence	AT% Of Mono Rep Incidence	GC% Of Mono Tract Size	AT% Of Mono Tract Size	AT/TA Rep Incidence	AT/TA Tract-size	CA/AC Rep Incidence	CA/AC Tract-size	AG/GA Rep Incidence	AG/GA Tract-size	CT/TC Rep Incidence	CT/TC Tract-size	GT/TG Rep Incidence	GT/TG Tract-size	CG Rep Incidence	CG Tract-size	GC Rep Incidence	GC Tract-size	CG/GC Rep Incidence	CG/GC Tract-size	DI Total Rep Incidence	DI Total Tract-size	MONO CDS	DI CDS	TRI CDS
HEV01	7	52	11	77	4	44	0	0	1	14	0	0	23	187	1	13	6	39	0	0	0	0	7	52	85.7143	14.2857	75	25	0	0	1	6	0	0	5	34	2	14	2	17	1	6	3	23	11	77	5	11	4
HEV02	5	32	9	58	7	79	1	11	0	0	0	0	22	180	1	6	4	26	0	0	0	0	5	32	80	20	81.25	18.75	0	0	0	0	1	6	5	32	2	14	0	0	1	6	1	6	9	58	3	9	7
HEV03	7	48	12	72	2	23	2	24	0	0	0	0	23	167	1	10	3	18	1	7	2	13	7	48	57.1429	42.8571	52.0833	47.9167	0	0	5	30	0	0	3	18	1	6	0	0	3	18	3	18	12	72	6	12	2
HEV04	6	47	14	88	6	62	1	12	1	15	0	0	28	224	0	0	6	47	0	0	0	0	6	47	100	0	100	0	2	12	3	18	0	0	6	36	3	22	0	0	0	0	0	0	14	88	6	14	6
HEV05	3	34	11	68	9	93	2	23	0	0	0	0	25	218	1	22	1	6	1	6	0	0	3	34	66.6667	33.3333	35.2941	64.7059	3	20	2	12	0	0	2	12	1	6	1	6	2	12	3	18	11	68	2	11	9
HEV06	6	49	8	50	5	51	1	12	0	0	0	0	20	162	1	17	4	25	1	7	0	0	6	49	83.3333	16.6667	65.3061	34.6939	1	6	1	6	0	0	1	6	3	20	2	12	0	0	2	12	8	50	5	8	5
HEV07	6	46	10	65	6	67	2	22	0	0	1	18	25	218	1	15	5	31	0	0	0	0	6	46	83.3333	16.6667	67.3913	32.6087	0	0	3	18	0	0	1	6	3	23	1	6	2	12	3	18	10	65	5	10	6
HEV08	2	16	8	48	1	12	3	33	0	0	1	18	15	127	0	0	2	16	0	0	0	0	2	16	100	0	100	0	1	6	2	12	2	12	1	6	1	6	1	6	0	0	1	6	8	48	2	8	1
HEV09	2	12	8	48	8	85	3	36	1	16	1	18	23	215	0	0	1	6	0	0	1	6	2	12	50	50	50	50	1	6	0	0	0	0	2	12	4	24	0	0	1	6	1	6	8	48	2	8	8
HEV10	2	12	16	101	3	30	2	24	0	0	0	0	23	167	1	6	0	0	1	6	0	0	2	12	50	50	50	50	0	0	1	6	0	0	0	0	6	41	4	24	5	30	9	54	16	101	2	16	3
HEV11	2	12	8	48	3	27	2	22	0	0	0	0	15	109	0	0	1	6	1	6	0	0	2	12	100	0	100	0	1	6	1	6	0	0	0	0	2	12	2	12	2	12	4	24	8	48	2	8	3
HEV12	2	24	12	72	11	113	1	12	0	0	0	0	26	221	1	18	0	0	1	6	0	0	2	24	50	50	75	25	1	6	1	6	0	0	1	6	5	42	1	6	1	6	2	12	12	72	1	11	11
HEV13	1	6	8	48	5	51	0	0	0	0	0	0	14	105	0	0	0	0	1	6	0	0	1	6	100	0	100	0	1	6	1	6	0	0	0	0	2	12	1	6	3	18	4	24	8	48	1	8	5
HEV14	9	76	13	78	6	64	1	12	0	0	0	0	29	230	1	17	6	47	1	6	1	6	9	76	77.7778	22.2222	69.7368	30.2632	0	0	1	6	3	18	2	12	4	24	0	0	2	12	2	12	13	78	8	13	6
HEV15	9	73	12	72	7	74	0	0	0	0	0	0	28	219	1	17	6	42	2	14	0	0	9	73	88.8889	11.1111	76.7123	23.2877	1	6	1	6	2	12	1	6	5	30	0	0	2	12	2	12	12	72	8	12	7
HEV16	7	107	7	42	5	56	0	0	0	0	1	30	20	235	1	35	1	42	1	6	4	24	7	107	28.5714	71.4286	44.8598	55.1402	1	6	2	12	0	0	1	6	1	6	1	6	1	6	2	12	7	42	6	7	5
HEV17	6	54	9	58	4	46	1	12	0	0	0	0	20	170	1	13	4	35	0	0	1	6	6	54	66.6667	33.3333	64.8148	35.1852	1	6	3	20	1	8	1	6	3	18	0	0	0	0	0	0	9	58	5	9	4
HEV18	8	72	12	74	4	40	2	24	0	0	0	0	26	210	1	29	6	37	1	6	0	0	8	72	87.5	12.5	59.7222	40.2778	1	6	4	24	0	0	5	32	2	12	0	0	0	0	0	0	12	74	7	12	4
HEV19	8	71	11	68	11	114	2	23	2	36	0	0	34	312	2	32	3	21	0	0	3	18	8	71	37.5	62.5	29.5775	70.4225	2	12	1	6	1	6	0	0	4	24	1	6	2	14	3	20	11	68	6	10	11
HEV20	6	39	4	28	8	82	2	24	0	0	0	0	20	173	0	0	5	33	0	0	1	6	6	39	83.3333	16.6667	84.6154	15.3846	1	10	2	12	0	0	0	0	1	6	0	0	0	0	0	0	4	28	6	4	8
HEV21	5	31	13	78	10	107	4	52	0	0	0	0	32	268	0	0	3	18	2	13	0	0	5	31	100	0	100	0	1	6	4	24	1	6	0	0	4	24	1	6	2	12	3	18	13	78	5	13	10
HEV22	3	53	19	128	5	55	1	12	0	0	0	0	28	248	1	41	2	12	0	0	0	0	3	53	66.6667	33.3333	22.6415	77.3585	2	12	8	55	1	6	6	38	2	17	0	0	0	0	0	0	19	128	2	17	5
		966		1469		1375		390		81				4365	16	291	69	507	14	89	13	79	112	966					21	132	47	291	12	74	43	268	61	403	18	113	30	182	48	295	235	1469
[truncated: 41 more columns]
