# Supplementary material for: Assessment of simple sequence repeats signature in hepatitis E virus (HEV) genomes
Source: J Genet Eng Biotechnol. 2022 May 17;20:73. doi: 10.1186/s43141-022-00365-w (PMC9114184; doi:10.1186/s43141-022-00365-w)
Supplement: Supplementary file 3 — Additional file 3: Supplementary file 3. SSRs extracted from HEV genomes [file 43141_2022_365_MOESM3_ESM.xlsx]

## Sheet: Sheet1
Supplementary file 3: SSRs extracted from Hepatitis E virus (HEV) genomes
Genome
HEV01		S.No	Consensus	Rep. Size	Iterations	Tract-size	Start	End	PROTEIN
		1	TC	2	4	8	138	145	nonstructural protein
		2	CG	2	6	11	426	436	nonstructural protein
		3	CG	2	3	6	1657	1662	nonstructural protein
		4	TC	2	3	6	1800	1805	nonstructural protein
		5	C	1	8	8	2248	2255	nonstructural protein
		6	C	1	7	7	2270	2276	nonstructural protein
		7	AC	2	3	6	2555	2560	nonstructural protein
		8	C	1	6	6	2564	2569	nonstructural protein
		9	CCGAC	5	3	14	2806	2819	nonstructural protein
		10	C	1	6	6	3129	3134	nonstructural protein
		11	CTG	3	4	12	3139	3150	nonstructural protein
		12	CT	2	3	6	4014	4019	nonstructural protein
		13	GT	2	3	6	4322	4327	nonstructural protein
		14	GC	2	3	6	4817	4822	nonstructural protein
		15	TG	2	4	8	4949	4956	nonstructural protein
		16	ACC	3	4	14	5789	5802	structural viral protein
		17	GAG	3	3	9	5948	5956	structural viral protein
		18	CAC	3	3	9	6169	6177	structural viral protein
		19	CT	2	4	8	6563	6570	structural viral protein
		20	CT	2	3	6	6779	6784	structural viral protein
		21	C	1	6	6	6951	6956	structural viral protein
		22	C	1	6	6	7144	7149	NC
		23	A	1	13	13	7195	7207	NC
HEV02		S.No	Consensus	Rep. Size	Iterations	Tract-size	Start	End	PROTEIN
		1	TC	2	4	8	121	128	note="ORF 1
		2	TC	2	3	6	503	508	note="ORF 1	methyltransferase
		3	TC	2	3	6	1783	1788	note="ORF 1
		4	GGCC	4	3	11	1813	1823	note="ORF 1
		5	CTG	3	4	11	1846	1856	note="ORF 1
		6	GA	2	3	6	2097	2102	note="ORF 1
		7	C	1	8	8	2231	2238	note="ORF 1	poly-proline hinge
		8	C	1	6	6	2547	2552	note="ORF 1	X domain
		9	CGC	3	4	12	3023	3034	note="ORF 1	helicase
		10	TGC	3	4	12	3123	3134	note="ORF 1	helicase
		11	CT	2	3	6	3997	4002	note="ORF 1	RNA-directed RNA polymerase
		12	GT	2	3	6	4305	4310	note="ORF 1	RNA-directed RNA polymerase
		13	GC	2	3	6	4800	4805	note="ORF 1	RNA-directed RNA polymerase
		14	TG	2	4	8	4932	4939	note="ORF 1	RNA-directed RNA polymerase
		15	GCC	3	3	9	5209	5217	note="ORF 3	note="ORF 2
		16	ACC	3	4	14	5772	5785	note="ORF 2
		17	GGA	3	4	12	5930	5941	note="ORF 2
		18	CAC	3	3	9	6152	6160	note="ORF 2
		19	TC	2	3	6	6549	6554	note="ORF 2
		20	C	1	6	6	6934	6939	note="ORF 2
		21	C	1	6	6	7127	7132	NC
		22	A	1	6	6	7178	7183	NC
HEV03		S.No	Consensus	Rep. Size	Iterations	Tract-size	Start	End	PROTEIN
		1	T	1	6	6	185	190	nonstructural polyprotein
		2	CT	2	3	6	488	493	nonstructural polyprotein
		3	TC	2	3	6	496	501	nonstructural polyprotein
		4	GC	2	3	6	648	653	nonstructural polyprotein
		5	TTG	3	4	11	791	801	nonstructural polyprotein
		6	GGGC	4	3	12	1471	1482	nonstructural polyprotein
		7	CT	2	3	6	1777	1782	nonstructural polyprotein
		8	C	1	6	6	1899	1904	nonstructural polyprotein
		9	AC	2	3	6	2132	2137	nonstructural polyprotein
		10	G	1	7	7	2187	2193	nonstructural polyprotein
		11	AC	2	3	6	2340	2345	nonstructural polyprotein
		12	T	1	7	7	2457	2463	nonstructural polyprotein
		13	TGT	3	4	12	2970	2981	nonstructural polyprotein
		14	C	1	6	6	3099	3104	nonstructural polyprotein
		15	CA	2	3	6	3375	3380	nonstructural polyprotein
		16	TTTC	4	3	12	3603	3614	nonstructural polyprotein
		17	GC	2	3	6	3991	3996	nonstructural polyprotein
		18	AC	2	3	6	5050	5055	nonstructural polyprotein
		19	C	1	6	6	5589	5594	structural polyprotein
		20	GT	2	3	6	6072	6077	structural polyprotein
		21	GC	2	3	6	6630	6635	structural polyprotein
		22	CA	2	3	6	6974	6979	structural polyprotein
		23	A	1	10	10	7171	7180	NC
HEV04		S.No	Consensus	Rep. Size	Iterations	Tract-size	Start	End	PROTEIN
		1	AAT	3	3	10	219	228	nonstructural polyprotein
		2	GTT	3	3	9	260	268	nonstructural polyprotein
		3	C	1	6	6	424	429	nonstructural polyprotein
		4	TC	2	3	6	458	463	nonstructural polyprotein
		5	CA	2	3	6	619	624	nonstructural polyprotein
		6	TGC	3	4	11	800	810	nonstructural polyprotein
		7	CT	2	3	6	1598	1603	nonstructural polyprotein
		8	CCTG	4	3	12	1849	1860	nonstructural polyprotein
		9	C	1	7	7	1905	1911	nonstructural polyprotein
		10	C	1	6	6	2046	2051	nonstructural polyprotein
		11	C	1	7	7	2153	2159	nonstructural polyprotein
		12	CCCCA	5	3	15	2200	2214	nonstructural polyprotein
		13	ACC	3	3	9	2238	2246	nonstructural polyprotein
		14	C	1	15	15	2331	2345	nonstructural polyprotein
		15	TA	2	3	6	2721	2726	nonstructural polyprotein
		16	TC	2	3	6	3151	3156	nonstructural polyprotein
		17	AC	2	3	6	3307	3312	nonstructural polyprotein
		18	GT	2	3	6	3594	3599	nonstructural polyprotein
		19	GT	2	3	6	3899	3904	nonstructural polyprotein
		20	TC	2	3	6	3969	3974	nonstructural polyprotein
		21	TG	2	5	10	4479	4488	nonstructural polyprotein
		22	GTG	3	4	12	4819	4830	nonstructural polyprotein
		23	GCC	3	4	11	5404	5414	unknown	putative capsid protein
		24	C	1	6	6	5460	5465	unknown	putative capsid protein
		25	CT	2	3	6	5655	5660	putative capsid protein
		26	AC	2	3	6	6039	6044	putative capsid protein
		27	TA	2	3	6	6405	6410	putative capsid protein
		28	CT	2	3	6	6706	6711	putative capsid protein
HEV05		S.No	Consensus	Rep. Size	Iterations	Tract-size	Start	End	PROTEIN
		1	AGC	3	3	10	75	84	nonstructural polyprotein
		2	C	1	6	6	601	606	nonstructural polyprotein
		3	CTC	3	3	9	818	826	nonstructural polyprotein
		4	AT	2	3	6	1585	1590	nonstructural polyprotein
		5	TGGC	4	3	11	1827	1837	nonstructural polyprotein
		6	TGG	3	3	9	2503	2511	nonstructural polyprotein
		7	TA	2	4	8	2731	2738	nonstructural polyprotein
		8	GC	2	3	6	2879	2884	nonstructural polyprotein
		9	AC	2	3	6	3099	3104	nonstructural polyprotein
		10	CTG	3	4	12	3176	3187	nonstructural polyprotein
		11	G	1	6	6	3408	3413	nonstructural polyprotein
		12	GCT	3	4	12	4397	4408	nonstructural polyprotein
		13	TGT	3	4	12	4828	4839	nonstructural polyprotein
		14	TG	2	3	6	4988	4993	nonstructural polyprotein
		15	AT	2	3	6	5129	5134	nonstructural polyprotein
		16	CT	2	3	6	5163	5168	capsid protein
		17	CGT	3	3	9	5266	5274	capsid protein	hypothetical protein
		18	GCC	3	3	9	5386	5394	capsid protein	hypothetical protein
		19	ACC	3	3	11	5830	5840	capsid protein
		20	CG	2	3	6	6137	6142	capsid protein
		21	TC	2	3	6	6143	6148	capsid protein
		22	GC	2	3	6	6163	6168	capsid protein
		23	AC	2	3	6	6314	6319	capsid protein
		24	TATT	4	3	12	7162	7173	capsid protein,
		25	A	1	22	22	7240	7261	NC
HEV06		S.No	Consensus	Rep. Size	Iterations	Tract-size	Start	End	PROTEIN
		1	CAC	3	3	10	628	637	polyprotein
		2	CTG	3	3	9	818	826	polyprotein
		3	CG	2	3	6	1362	1367	polyprotein
		4	TA	2	3	6	1586	1591	polyprotein
		5	GCTG	4	3	12	2018	2029	polyprotein
		6	C	1	6	6	2242	2247	polyprotein
		7	C	1	6	6	2360	2365	polyprotein
		8	GTT	3	4	12	3044	3055	polyprotein
		9	CG	2	3	6	3060	3065	polyprotein
		10	G	1	7	7	3689	3695	polyprotein
		11	C	1	6	6	3769	3774	polyprotein
		12	TC	2	3	6	4484	4489	polyprotein
		13	TG	2	3	6	4994	4999	polyprotein
		14	TGC	3	4	11	5210	5220	capsid protein	functional unknown protein
		15	C	1	7	7	5469	5475	capsid protein	functional unknown protein
		16	AC	2	3	6	6059	6064	capsid protein
		17	GT	2	3	6	6146	6151	capsid protein
		18	CTG	3	3	9	6616	6624	capsid protein
		19	GT	2	4	8	6922	6929	capsid protein
		20	A	1	17	17	7250	7266	NC
HEV07		S.No	Consensus	Rep. Size	Iterations	Tract-size	Start	End	PROTEIN
		1	GGCC	4	3	11	399	409	non-structural polyprotein
		2	GC	2	3	6	560	565	non-structural polyprotein
		3	C	1	6	6	601	606	non-structural polyprotein
		4	CAC	3	3	10	628	637	non-structural polyprotein
		5	GC	2	3	6	1086	1091	non-structural polyprotein
		6	C	1	6	6	2062	2067	non-structural polyprotein
		7	C	1	7	7	2169	2175	non-structural polyprotein
		8	CCGG	4	3	11	2400	2410	non-structural polyprotein
		9	GAT	3	3	10	2577	2586	non-structural polyprotein
		10	AC	2	3	6	2600	2605	non-structural polyprotein
		11	C	1	6	6	2609	2614	non-structural polyprotein
		12	CTC	3	4	12	3187	3198	non-structural polyprotein
		13	TG	2	3	6	3345	3350	non-structural polyprotein
		14	CA	2	3	6	3450	3455	non-structural polyprotein
		15	TC	2	3	6	3684	3689	non-structural polyprotein
		16	C	1	6	6	3852	3857	non-structural polyprotein
		17	TG	2	5	11	4948	4958	non-structural polyprotein
		18	TG	2	3	6	4994	4999	non-structural polyprotein
		19	CAATTT	6	3	18	5807	5824	capsid protein
		20	GAC	3	4	12	5832	5843	capsid protein
		21	AC	2	3	6	6059	6064	capsid protein
		22	CG	2	3	6	6724	6729	capsid protein
		23	CTA	3	4	11	6939	6949	capsid protein
		24	CTG	3	4	12	7115	7126	capsid protein
		25	A	1	15	15	7244	7258	NC
HEV08		S.No	Consensus	Rep. Size	Iterations	Tract-size	Start	End	PROTEIN
		1	CG	2	3	6	407	412	nonstructural polyprotein
		2	GA	2	3	6	799	804	nonstructural polyprotein
		3	CA	2	3	6	1200	1205	nonstructural polyprotein
		4	CT	2	3	6	1422	1427	nonstructural polyprotein
		5	C	1	9	9	2238	2246	nonstructural polyprotein
		6	GTCA	4	3	11	2251	2261	nonstructural polyprotein
		7	CCAT	4	3	11	2600	2610	nonstructural polyprotein
		8	GATGTT	6	3	18	3019	3036	nonstructural polyprotein
		9	CA	2	3	6	3097	3102	nonstructural polyprotein
		10	GTGC	4	3	11	3594	3604	nonstructural polyprotein
		11	GA	2	3	6	3677	3682	nonstructural polyprotein
		12	GT	2	3	6	4482	4487	nonstructural polyprotein
		13	C	1	7	7	5450	5456	hypothetical protein	capsid protein
		14	GGA	3	4	12	5972	5983	capsid protein
		15	AT	2	3	6	6874	6879	capsid protein
HEV09		S.No	Consensus	Rep. Size	Iterations	Tract-size	Start	End	PROTEIN
		1	TGCCG	5	3	16	261	276	nonstructural polyprotein
		2	C	1	6	6	603	608	nonstructural polyprotein
		3	TCC	3	4	12	814	825	nonstructural polyprotein
		4	GC	2	3	6	1085	1090	nonstructural polyprotein
		5	CTG	3	3	10	1129	1138	nonstructural polyprotein
		6	GT	2	3	6	2054	2059	nonstructural polyprotein
		7	TG	2	3	6	2082	2087	nonstructural polyprotein
		8	CCG	3	3	9	2293	2301	nonstructural polyprotein
		9	CT	2	3	6	2797	2802	nonstructural polyprotein
		10	TGATGT	6	3	18	3021	3038	nonstructural polyprotein
		11	CCG	3	4	12	3120	3131	nonstructural polyprotein
		12	T	1	6	6	3664	3669	nonstructural polyprotein
		13	CGTC	4	3	12	3697	3708	nonstructural polyprotein
		14	CCTT	4	3	12	4337	4348	nonstructural polyprotein
		15	AT	2	3	6	4352	4357	nonstructural polyprotein
		16	TC	2	3	6	4469	4474	nonstructural polyprotein
		17	TGC	3	3	10	4767	4776	nonstructural polyprotein
		18	TGT	3	4	12	4824	4835	nonstructural polyprotein
		19	GT	2	3	6	4847	4852	nonstructural polyprotein
		20	GT	2	3	6	6129	6134	capsid protein
		21	GCAG	4	3	12	6344	6355	capsid protein
		22	CTG	3	3	9	6600	6608	capsid protein
		23	CTA	3	4	11	6631	6641	capsid protein
HEV10		S.No	Consensus	Rep. Size	Iterations	Tract-size	Start	End	PROTEIN
		1	CG	2	3	6	418	423	non-structural polyprotein
		2	GT	2	3	6	971	976	non-structural polyprotein
		3	TGA	3	3	9	1008	1016	non-structural polyprotein
		4	AGC	3	4	12	1112	1123	non-structural polyprotein
		5	CA	2	3	6	1179	1184	non-structural polyprotein
		6	GACC	4	3	11	1657	1667	non-structural polyprotein
		7	CG	2	3	6	1823	1828	non-structural polyprotein
		8	GC	2	3	6	1897	1902	non-structural polyprotein
		9	TG	2	3	6	1985	1990	non-structural polyprotein
		10	GTC	3	3	9	2496	2504	non-structural polyprotein
		11	CG	2	3	6	2565	2570	non-structural polyprotein
		12	GC	2	3	6	2686	2691	non-structural polyprotein
		13	CG	2	3	6	3049	3054	non-structural polyprotein
		14	TG	2	3	6	3773	3778	non-structural polyprotein
		15	GC	2	3	6	3893	3898	non-structural polyprotein
		16	A	1	6	6	4087	4092	non-structural polyprotein
		17	GT	2	6	11	4178	4188	non-structural polyprotein
		18	GC	2	3	6	4227	4232	non-structural polyprotein
		19	GTTG	4	3	13	4513	4525	non-structural polyprotein
		20	G	1	6	6	4535	4540	non-structural polyprotein
		21	GT	2	3	6	6007	6012	capsid protein
		22	GC	2	3	6	6071	6076	capsid protein
		23	TG	2	3	6	6194	6199	capsid protein
HEV11		S.No	Consensus	Rep. Size	Iterations	Tract-size	Start	End	PROTEIN
		1	CG	2	3	6	418	423	nonstructural polyprotein
		2	GT	2	3	6	971	976	nonstructural polyprotein
		3	CA	2	3	6	1179	1184	nonstructural polyprotein
		4	TGC	3	3	9	1384	1392	nonstructural polyprotein
		5	GACC	4	3	11	1657	1667	nonstructural polyprotein
		6	AGG	3	3	9	1862	1870	nonstructural polyprotein
		7	GC	2	3	6	2563	2568	nonstructural polyprotein
		8	GC	2	3	6	2683	2688	nonstructural polyprotein
		9	CG	2	3	6	3046	3051	nonstructural polyprotein
		10	C	1	6	6	3299	3304	nonstructural polyprotein
		11	TA	2	3	6	3356	3361	nonstructural polyprotein
		12	TG	2	3	6	3770	3775	nonstructural polyprotein
		13	TTA	3	3	9	3837	3845	nonstructural polyprotein
		14	G	1	6	6	4532	4537	nonstructural polyprotein
		15	CGAG	4	3	11	5703	5713	capsid protein
HEV12		S.No	Consensus	Rep. Size	Iterations	Tract-size	Start	End	PROTEIN
		1	CAG	3	3	9	134	142	nonstructural polyprotein
		2	TGT	3	3	10	570	579	nonstructural polyprotein
		3	GT	2	3	6	744	749	nonstructural polyprotein
		4	GAT	3	4	12	1001	1012	nonstructural polyprotein
		5	TGT	3	3	9	1376	1384	nonstructural polyprotein
		6	TTG	3	3	10	1418	1427	nonstructural polyprotein
		7	AGTG	4	3	12	1501	1512	nonstructural polyprotein
		8	AGG	3	3	9	1860	1868	nonstructural polyprotein
		9	TG	2	3	6	1980	1985	nonstructural polyprotein
		10	GT	2	3	6	2021	2026	nonstructural polyprotein
		11	AT	2	3	6	2204	2209	nonstructural polyprotein
		12	GTC	3	4	13	2491	2503	nonstructural polyprotein
		13	TC	2	3	6	2669	2674	nonstructural polyprotein
		14	GC	2	3	6	2681	2686	nonstructural polyprotein
		15	AC	2	3	6	3462	3467	nonstructural polyprotein
		16	TG	2	3	6	3768	3773	nonstructural polyprotein
		17	TGG	3	3	10	4004	4013	nonstructural polyprotein
		18	GTT	3	3	9	4202	4210	nonstructural polyprotein
		19	G	1	6	6	4530	4535	nonstructural polyprotein
		20	GT	2	3	6	4641	4646	NC
		21	CCA	3	4	12	5186	5197	capsid protein
		22	CGG	3	3	10	5304	5313	capsid protein
		23	CG	2	3	6	5701	5706	capsid protein
		24	GT	2	3	6	6002	6007	capsid protein
		25	TG	2	3	6	6189	6194	capsid protein
		26	A	1	18	18	6648	6665	NC
HEV13		S.No	Consensus	Rep. Size	Iterations	Tract-size	Start	End	PROTEIN
		1	CG	2	3	6	114	119	non-structural polyprotein
		2	GC	2	3	6	179	184	non-structural polyprotein
		3	TGC	3	4	12	1602	1613	non-structural polyprotein
		4	AGG	3	3	9	1868	1876	non-structural polyprotein
		5	CCG	3	3	9	2001	2009	non-structural polyprotein
		6	AT	2	3	6	2212	2217	non-structural polyprotein
		7	GC	2	3	6	2689	2694	non-structural polyprotein
		8	AC	2	3	6	3470	3475	non-structural polyprotein
		9	TGG	3	3	10	4012	4021	non-structural polyprotein
		10	G	1	6	6	4538	4543	non-structural polyprotein
		11	TGC	3	3	11	4557	4567	non-structural polyprotein
		12	GT	2	3	6	5416	5421	capsid protein
		13	GT	2	3	6	6010	6015	capsid protein
		14	GC	2	3	6	6074	6079	capsid protein
HEV14		S.No	Consensus	Rep. Size	Iterations	Tract-size	Start	End	PROTEIN
		1	AG	2	3	6	56	61	polyprotein
		2	GCG	3	4	12	74	85	polyprotein
		3	CCT	3	3	10	138	147	polyprotein
		4	CCA	3	3	9	861	869	polyprotein
		5	C	1	9	9	919	927	polyprotein
		6	TG	2	3	6	933	938	polyprotein
		7	GT	2	3	6	1274	1279	polyprotein
		8	AG	2	3	6	1370	1375	polyprotein
		9	CT	2	3	6	1621	1626	polyprotein
		10	GC	2	3	6	1627	1632	polyprotein
		11	C	1	7	7	1732	1738	polyprotein
		12	C	1	7	7	1915	1921	polyprotein
		13	CT	2	3	6	1969	1974	polyprotein
		14	C	1	8	8	2011	2018	polyprotein
		15	ATC	3	4	11	2427	2437	polyprotein	Putative protein
		16	GC	2	3	6	2491	2496	polyprotein	Putative protein
		17	C	1	8	8	2540	2547	polyprotein	Putative protein
		18	C	1	8	8	2579	2586	polyprotein	Putative protein
		19	CCAA	4	3	12	2837	2848	polyprotein	Putative protein
		20	TG	2	3	6	3124	3129	polyprotein
		21	T	1	6	6	3192	3197	polyprotein
		22	CTT	3	3	10	3457	3466	polyprotein
		23	AC	2	3	6	4131	4136	polyprotein
		24	AG	2	3	6	4369	4374	polyprotein
		25	TG	2	3	6	4939	4944	phosphoprotein
		26	G	1	6	6	5036	5041	phosphoprotein	capsid protein
		27	TG	2	3	6	6325	6330	capsid protein
		28	CAG	3	4	12	6858	6869	capsid protein
		29	A	1	17	17	6949	6965	NC
HEV15		S.No	Consensus	Rep. Size	Iterations	Tract-size	Start	End	PROTEIN
		1	AG	2	3	6	56	61	non-structural polyprotein
		2	CCT	3	3	10	138	147	non-structural polyprotein
		3	GC	2	3	6	756	761	non-structural polyprotein
		4	CCA	3	3	9	861	869	non-structural polyprotein
		5	C	1	10	10	919	928	non-structural polyprotein
		6	TG	2	3	6	933	938	non-structural polyprotein
		7	GC	2	3	6	1627	1632	non-structural polyprotein
		8	C	1	7	7	1732	1738	non-structural polyprotein
		9	C	1	6	6	1834	1839	non-structural polyprotein
		10	C	1	7	7	2023	2029	non-structural polyprotein
		11	G	1	8	8	2153	2160	non-structural polyprotein
		12	C	1	6	6	2395	2400	non-structural polyprotein
		13	GGT	3	3	10	2596	2605	non-structural polyprotein
		14	AT	2	3	6	2634	2639	non-structural polyprotein
		15	CCG	3	4	12	2976	2987	non-structural polyprotein
		16	TG	2	3	6	3118	3123	non-structural polyprotein
		17	CAC	3	4	11	3292	3302	non-structural polyprotein
		18	ATG	3	4	11	3807	3817	non-structural polyprotein
		19	AC	2	3	6	4125	4130	non-structural polyprotein
		20	C	1	6	6	4356	4361	non-structural polyprotein
		21	AG	2	3	6	4363	4368	non-structural polyprotein
		22	TG	2	3	6	4507	4512	non-structural polyprotein
		23	TG	2	3	6	4933	4938	phosphoprotein
		24	G	1	6	6	5030	5035	phosphoprotein	capsid protein
		25	TC	2	3	6	5320	5325	capsid protein
		26	TG	2	3	6	6319	6324	capsid protein
		27	CTA	3	4	11	6664	6674	capsid protein
		28	A	1	17	17	6943	6959	NC
HEV16		S.No	Consensus	Rep. Size	Iterations	Tract-size	Start	End	PROTEIN
		1	GCG	3	4	12	76	87	polyprotein	ORF4 protein
		2	T	1	6	6	231	236	polyprotein	ORF4 protein
		3	T	1	6	6	330	335	polyprotein	ORF4 protein
		4	AC	2	3	6	845	850	polyprotein
		5	GAT	3	4	12	1009	1020	polyprotein
		6	ATG	3	3	10	1480	1489	polyprotein
		7	T	1	6	6	1704	1709	polyprotein
		8	C	1	42	42	1773	1814	polyprotein
		9	TG	2	3	6	3009	3014	polyprotein
		10	CG	2	3	6	3235	3240	polyprotein
		11	CA	2	3	6	3265	3270	polyprotein
		12	GC	2	3	6	3373	3378	polyprotein
		13	T	1	6	6	3873	3878	polyprotein
		14	GCT	3	4	13	4503	4515	polyprotein
		15	G	1	6	6	4908	4913	ORF2 prorein	ORF3 protein
		16	CT	2	3	6	5532	5537	ORF2 prorein
		17	CTG	3	3	9	5842	5850	ORF2 prorein
		18	AT	2	3	6	6251	6256	ORF2 prorein
		19	TTTTCT	6	5	30	6797	6826	NC
		20	A	1	35	35	6836	6870	NC
HEV17		S.No	Consensus	Rep. Size	Iterations	Tract-size	Start	End	PROTEIN
		1	CGG	3	4	12	74	85	polyprotein	putative protein
		2	AC	2	3	6	845	850	polyprotein
		3	TGA	3	4	12	1008	1019	polyprotein
		4	GA	2	3	8	1365	1372	polyprotein
		5	TG	2	3	6	1411	1416	polyprotein
		6	T	1	6	6	1704	1709	polyprotein
		7	C	1	8	8	1783	1790	polyprotein
		8	AGC	3	4	12	1894	1905	polyprotein
		9	C	1	12	12	1966	1977	polyprotein
		10	TG	2	3	6	3009	3014	polyprotein
		11	C	1	7	7	3443	3449	polyprotein
		12	CA	2	3	6	3635	3640	polyprotein
		13	TG	2	3	6	4317	4322	polyprotein
		14	TTGC	4	3	12	4507	4518	polyprotein
		15	C	1	8	8	4974	4981	phosphoprotein	Capsid protein
		16	AC	2	4	8	5326	5333	Capsid protein
		17	CT	2	3	6	5532	5537	Capsid protein
		18	TA	2	3	6	6049	6054	Capsid protein
		19	ACA	3	3	10	6145	6154	Capsid protein
		20	A	1	13	13	6842	6854	NC
HEV18		S.No	Consensus	Rep. Size	Iterations	Tract-size	Start	End	PROTEIN
		1	C	1	6	6	360	365	nonstructural polyprotein
		2	C	1	6	6	398	403	nonstructural polyprotein
		3	CT	2	3	6	620	625	nonstructural polyprotein
		4	GT	2	3	6	764	769	nonstructural polyprotein
		5	AC	2	3	6	998	1003	nonstructural polyprotein
		6	CT	2	4	8	1118	1125	nonstructural polyprotein
		7	TGC	3	3	9	1134	1142	nonstructural polyprotein
		8	ATC	3	4	12	1935	1946	nonstructural polyprotein
		9	CA	2	3	6	3105	3110	nonstructural polyprotein
		10	C	1	6	6	3498	3503	nonstructural polyprotein
		11	C	1	6	6	3611	3616	nonstructural polyprotein
		12	GTC	3	3	10	3627	3636	nonstructural polyprotein
		13	CT	2	3	6	3941	3946	nonstructural polyprotein
		14	CA	2	3	6	4116	4121	nonstructural polyprotein
		15	TA	2	3	6	4486	4491	nonstructural polyprotein
		16	TG	2	3	6	4660	4665	nonstructural polyprotein
		17	G	1	6	6	4703	4708	nonstructural polyprotein
		18	TTGC	4	3	12	4823	4834	capsid protein
		19	C	1	6	6	4898	4903	capsid protein	hypothetical protein
		20	CT	2	3	6	5126	5131	capsid protein	hypothetical protein
		21	TC	2	3	6	5354	5359	capsid protein
		22	AGG	3	3	9	5453	5461	capsid protein
		23	AC	2	3	6	5519	5524	capsid protein
		24	C	1	7	7	6242	6248	capsid protein
		25	GGCC	4	3	12	6628	6639	capsid protein
		26	A	1	29	29	6768	6796	NC
HEV19		S.No	Consensus	Rep. Size	Iterations	Tract-size	Start	End	PROTEIN
		1	CCG	3	3	10	451	460	putative nonstructural polyprotein
		2	GGC	3	3	10	772	781	putative nonstructural polyprotein
		3	GT	2	3	6	851	856	putative nonstructural polyprotein
		4	AT	2	3	6	1188	1193	putative nonstructural polyprotein
		5	T	1	6	6	1452	1457	putative nonstructural polyprotein
		6	CTG	3	3	9	1476	1484	putative nonstructural polyprotein
		7	GCC	3	4	13	1493	1505	putative nonstructural polyprotein
		8	CGGCC	5	3	15	1966	1980	putative nonstructural polyprotein
		9	C	1	7	7	2134	2140	putative nonstructural polyprotein
		10	CGG	3	3	10	2243	2252	putative nonstructural polyprotein
		11	GT	2	3	6	2261	2266	putative nonstructural polyprotein
		12	CCG	3	3	9	2394	2402	putative nonstructural polyprotein
		13	AT	2	3	6	2473	2478	putative nonstructural polyprotein
		14	GCG	3	3	10	2934	2943	putative nonstructural polyprotein
		15	CTA	3	3	9	3286	3294	putative nonstructural polyprotein
		16	T	1	6	6	3939	3944	putative nonstructural polyprotein
		17	TG	2	3	6	4031	4036	putative nonstructural polyprotein
		18	CA	2	3	6	4200	4205	putative nonstructural polyprotein
		19	A	1	6	6	4342	4347	putative nonstructural polyprotein
		20	TGAC	4	3	11	4487	4497	putative nonstructural polyprotein
		21	GC	2	3	6	4658	4663	putative nonstructural polyprotein
		22	TG	2	3	6	4735	4740	putative nonstructural polyprotein
		23	GC	2	4	8	4891	4898	NC
		24	CGG	3	4	13	5009	5021	putative accessory protein	putative viral capsid protein
		25	GCG	3	4	12	5022	5033	putative accessory protein	putative viral capsid protein
		26	C	1	8	8	5136	5143	putative accessory protein	putative viral capsid protein
		27	CG	2	3	6	5208	5213	putative accessory protein	putative viral capsid protein
		28	C	1	6	6	5388	5393	putative viral capsid protein
		29	GAG	3	3	9	5717	5725	putative viral capsid protein
		30	GTCTG	5	4	21	5731	5751	putative viral capsid protein
		31	GA	2	3	6	6216	6221	putative viral capsid protein
		32	TGGC	4	3	12	6557	6568	putative viral capsid protein
		33	T	1	6	6	6951	6956	NC
		34	A	1	26	26	6971	6996	NC
HEV20		S.No	Consensus	Rep. Size	Iterations	Tract-size	Start	End	PROTEIN
		1	T	1	6	6	181	186	non-structural polyprotein
		2	AC	2	3	6	342	347	non-structural polyprotein
		3	C	1	6	6	359	364	non-structural polyprotein
		4	CCT	3	3	10	539	548	non-structural polyprotein
		5	GT	2	3	6	637	642	non-structural polyprotein
		6	AC	2	3	6	868	873	non-structural polyprotein
		7	GAT	3	3	9	1029	1037	non-structural polyprotein
		8	TTG	3	3	9	1153	1161	non-structural polyprotein
		9	ATG	3	4	12	1552	1563	non-structural polyprotein
		10	TCGC	4	3	13	1990	2002	non-structural polyprotein
		11	GCTG	4	3	11	3158	3168	non-structural polyprotein
		12	C	1	6	6	3659	3664	non-structural polyprotein
		13	TGT	3	4	13	4538	4550	non-structural polyprotein
		14	C	1	6	6	5037	5042	phosphoprotein	capsid
		15	C	1	9	9	5194	5202	phosphoprotein	capsid
		16	C	1	6	6	5415	5420	capsid
		17	GCA	3	3	10	5462	5471	capsid
		18	TGC	3	3	9	5554	5562	capsid
		19	ACA	3	3	10	6327	6336	capsid
		20	TA	2	5	10	6662	6671	capsid
HEV21		S.No	Consensus	Rep. Size	Iterations	Tract-size	Start	End	PROTEIN
		1	G	1	7	7	169	175	non-structural polyprotein
		2	GT	2	3	6	469	474	non-structural polyprotein
		3	AC	2	3	6	845	850	non-structural polyprotein
		4	G	1	6	6	1324	1329	non-structural polyprotein
		5	GTT	3	5	15	1376	1390	non-structural polyprotein
		6	CA	2	3	6	1567	1572	non-structural polyprotein
		7	GTG	3	3	9	1582	1590	non-structural polyprotein
		8	AGG	3	4	11	1911	1921	non-structural polyprotein
		9	TG	2	3	6	1962	1967	non-structural polyprotein
		10	GTT	3	3	9	2473	2481	non-structural polyprotein
		11	GTGG	4	4	16	2500	2515	non-structural polyprotein
		12	CG	2	3	6	2975	2980	non-structural polyprotein
		13	GC	2	3	6	3062	3067	non-structural polyprotein
		14	C	1	6	6	3165	3170	non-structural polyprotein
		15	CAC	3	3	10	3247	3256	non-structural polyprotein
		16	C	1	6	6	3285	3290	non-structural polyprotein
		17	AC	2	3	6	3416	3421	non-structural polyprotein
		18	AT	2	3	6	3492	3497	non-structural polyprotein
		19	ACC	3	3	10	3776	3785	non-structural polyprotein
		20	TTG	3	3	10	3805	3814	non-structural polyprotein
		21	C	1	6	6	3847	3852	non-structural polyprotein
		22	TG	2	3	6	4077	4082	non-structural polyprotein
		23	GC	2	3	6	4315	4320	non-structural polyprotein
		24	GGCC	4	3	13	4510	4522	non-structural polyprotein
		25	TGCA	4	3	12	4582	4593	NC
		26	TTG	3	4	11	4742	4752	ORF3
		27	TTG	3	3	9	4803	4811	ORF3	capsid protein
		28	CA	2	3	6	5129	5134	capsid protein
		29	CAAG	4	3	11	5259	5269	capsid protein
		30	GT	2	3	6	5719	5724	capsid protein
		31	ACA	3	4	13	6307	6319	capsid protein
		32	GA	2	3	6	6556	6561	capsid protein,
HEV22		S.No	Consensus	Rep. Size	Iterations	Tract-size	Start	End	PROTEIN
		1	ACCT	4	3	12	272	283	polyprotein
		2	AT	2	3	6	509	514	polyprotein
		3	CA	2	3	6	1013	1018	polyprotein
		4	AC	2	3	6	1365	1370	polyprotein
		5	ACC	3	4	12	1533	1544	polyprotein
		6	AC	2	3	6	1609	1614	polyprotein
		7	CAT	3	3	10	1875	1884	polyprotein
		8	AC	2	3	6	1950	1955	polyprotein
		9	CA	2	6	11	2421	2431	polyprotein
		10	CT	2	3	6	2650	2655	polyprotein
		11	C	1	6	6	2822	2827	polyprotein
		12	TCG	3	4	12	3207	3218	polyprotein
		13	ACA	3	3	9	3273	3281	polyprotein
		14	C	1	6	6	3485	3490	polyprotein
		15	CAT	3	4	12	3754	3765	polyprotein
		16	CA	2	3	6	4564	4569	polyprotein
		17	TG	2	6	11	4828	4838	polyprotein
		18	AG	2	3	6	5058	5063	polyprotein
		19	TG	2	3	6	5260	5265	NC
		20	CT	2	3	6	5604	5609	capsid protein
		21	TC	2	4	8	5712	5719	capsid protein
		22	CA	2	3	6	6734	6739	capsid protein
		23	TC	2	3	6	6783	6788	capsid protein
		24	CT	2	3	6	6929	6934	capsid protein
		25	AC	2	4	8	7007	7014	capsid protein
		26	CT	2	3	6	7130	7135	capsid protein
		27	TA	2	3	6	7240	7245	NC
		28	A	1	41	41	7270	7310	NC
