# Supplementary material for: Assessment of simple sequence repeats signature in hepatitis E virus (HEV) genomes
Source: J Genet Eng Biotechnol. 2022 May 17;20:73. doi: 10.1186/s43141-022-00365-w (PMC9114184; doi:10.1186/s43141-022-00365-w)
Supplement: Supplementary file 4 — Additional file 4: Supplementary file 4. cSSRs and varying dMAX in HEV genomes [file 43141_2022_365_MOESM4_ESM.xlsx]

## Sheet: Sheet1
Supplementary file 4: cSSRs and varying dMAX Hepatitis E virus (HEV) genomes
Genome
HEV01		dMAX 10	Total No. of Microsatellites found : 23
			Total No. of Compound Microsatellites found : 2
			RESULTS: 1 - 2
			No.	Compound SSR	Start	End
			1	(AC)3-x3-(C)6	2555	2569
			2	(C)6-x4-(CTG)4	3129	3150
		dMAX 20	Total No. of Microsatellites found : 23
			Total No. of Compound Microsatellites found : 3
			RESULTS: 1 - 3
			No.	Compound SSR	Start	End
			1	(C)8-x14-(C)7	2248	2276
			2	(AC)3-x3-(C)6	2555	2569
			3	(C)6-x4-(CTG)4	3129	3150
		dMAX 30	Total No. of Microsatellites found : 23
			Total No. of Compound Microsatellites found : 3
			RESULTS: 1 - 3
			No.	Compound SSR	Start	End
			1	(C)8-x14-(C)7	2248	2276
			2	(AC)3-x3-(C)6	2555	2569
			3	(C)6-x4-(CTG)4	3129	3150
		dMAX 40	Total No. of Microsatellites found : 23
			Total No. of Compound Microsatellites found : 3
			RESULTS: 1 - 3
			No.	Compound SSR	Start	End
			1	(C)8-x14-(C)7	2248	2276
			2	(AC)3-x3-(C)6	2555	2569
			3	(C)6-x4-(CTG)4	3129	3150
		dMAX 50	Total No. of Microsatellites found : 23
			Total No. of Compound Microsatellites found : 3
			RESULTS: 1 - 3
			No.	Compound SSR	Start	End
			1	(C)8-x14-(C)7	2248	2276
			2	(AC)3-x3-(C)6	2555	2569
			3	(C)6-x4-(CTG)4	3129	3150
HEV02		dMAX10	Total No. of Microsatellites found : 22
			Total No. of Compound Microsatellites found : 0
			RESULTS: 1 - 0
			No.	Compound SSR	Start	End
		dMAX20	Total No. of Microsatellites found : 22
			Total No. of Compound Microsatellites found : 0
			RESULTS: 1 - 0
			No.	Compound SSR	Start	End
		dMAX30	Total No. of Microsatellites found : 22
			Total No. of Compound Microsatellites found : 1
			RESULTS: 1 - 1
			No.	Compound SSR	Start	End
			1	(TC)3-x24-(GGCC)3-x22-(CTG)4	1783	1856
		dMAX40	Total No. of Microsatellites found : 22
			Total No. of Compound Microsatellites found : 1
			RESULTS: 1 - 1
			No.	Compound SSR	Start	End
			1	(TC)3-x24-(GGCC)3-x22-(CTG)4	1783	1856
		dMAX50	Total No. of Microsatellites found : 22
			Total No. of Compound Microsatellites found : 1
			RESULTS: 1 - 1
			No.	Compound SSR	Start	End
			1	(TC)3-x24-(GGCC)3-x22-(CTG)4	1783	1856
HEV03		dMAX10	Total No. of Microsatellites found : 23
			Total No. of Compound Microsatellites found : 1
			RESULTS: 1 - 1
			No.	Compound SSR	Start	End
			1	(CT)3-x2-(TC)3	488	501
		dMAX20	Total No. of Microsatellites found : 23
			Total No. of Compound Microsatellites found : 1
			RESULTS: 1 - 1
			No.	Compound SSR	Start	End
			1	(CT)3-x2-(TC)3	488	501
		dMAX40	Total No. of Microsatellites found : 23
			Total No. of Compound Microsatellites found : 1
			RESULTS: 1 - 1
			No.	Compound SSR	Start	End
			1	(CT)3-x2-(TC)3	488	501
		dMAX30	Total No. of Microsatellites found : 23
			Total No. of Compound Microsatellites found : 1
			RESULTS: 1 - 1
			No.	Compound SSR	Start	End
			1	(CT)3-x2-(TC)3	488	501
		dMAX50	Total No. of Microsatellites found : 23
			Total No. of Compound Microsatellites found : 2
			RESULTS: 1 - 2
			No.	Compound SSR	Start	End
			1	(CT)3-x2-(TC)3	488	501
			2	(AC)3-x49-(G)7	2132	2193
HEV04		dMAX10	Total No. of Microsatellites found : 28
			Total No. of Compound Microsatellites found : 0
			RESULTS: 1 - 0
			No.	Compound SSR	Start	End
		dMAX20	Total No. of Microsatellites found : 28
			Total No. of Compound Microsatellites found : 0
			RESULTS: 1 - 0
			No.	Compound SSR	Start	End
		dMAX30	Total No. of Microsatellites found : 28
			Total No. of Compound Microsatellites found : 2
			RESULTS: 1 - 2
			No.	Compound SSR	Start	End
			1	(C)6-x28-(TC)3	424	463
			2	(CCCCA)3-x23-(ACC)3	2200	2246
		dMAX40	Total No. of Microsatellites found : 28
			Total No. of Compound Microsatellites found : 3
			RESULTS: 1 - 3
			No.	Compound SSR	Start	End
			1	(AAT)3-x31-(GTT)3	219	268
			2	(C)6-x28-(TC)3	424	463
			3	(CCCCA)3-x23-(ACC)3	2200	2246
		dMAX50	Total No. of Microsatellites found : 28
			Total No. of Compound Microsatellites found : 5
			RESULTS: 1 - 5
			No.	Compound SSR	Start	End
			1	(AAT)3-x31-(GTT)3	219	268
			2	(C)6-x28-(TC)3	424	463
			3	(CCTG)3-x44-(C)7	1849	1911
			4	(C)7-x40-(CCCCA)3-x23-(ACC)3	2153	2246
			5	(GCC)4-x45-(C)6	5404	5465
HEV05		dMAX10	Total No. of Microsatellites found : 25
			Total No. of Compound Microsatellites found : 1
			RESULTS: 1 - 1
			No.	Compound SSR	Start	End
			1	(CG)3-x0-(TC)3	6137	6148
		dMAX20	Total No. of Microsatellites found : 25
			Total No. of Compound Microsatellites found : 1
			RESULTS: 1 - 1
			No.	Compound SSR	Start	End
			1	(CG)3-x0-(TC)3-x14-(GC)3	6137	6168
		dMAX30	Total No. of Microsatellites found : 25
			Total No. of Compound Microsatellites found : 2
			RESULTS: 1 - 2
			No.	Compound SSR	Start	End
			1	(AT)3-x28-(CT)3	5129	5168
			2	(CG)3-x0-(TC)3-x14-(GC)3	6137	6168
		dMAX40	Total No. of Microsatellites found : 25
			Total No. of Compound Microsatellites found : 2
			RESULTS: 1 - 2
			No.	Compound SSR	Start	End
			1	(AT)3-x28-(CT)3	5129	5168
			2	(CG)3-x0-(TC)3-x14-(GC)3	6137	6168
		dMAX50	Total No. of Microsatellites found : 25
			Total No. of Compound Microsatellites found : 2
			RESULTS: 1 - 2
			No.	Compound SSR	Start	End
			1	(AT)3-x28-(CT)3	5129	5168
			2	(CG)3-x0-(TC)3-x14-(GC)3	6137	6168
HEV06		dMAX10	Total No. of Microsatellites found : 20
			Total No. of Compound Microsatellites found : 1
			RESULTS: 1 - 1
			No.	Compound SSR	Start	End
			1	(GTT)4-x4-(CG)3	3044	3065
		dMAX20	Total No. of Microsatellites found : 20
			Total No. of Compound Microsatellites found : 1
			RESULTS: 1 - 1
			No.	Compound SSR	Start	End
			1	(GTT)4-x4-(CG)3	3044	3065
		dMAX30	Total No. of Microsatellites found : 20
			Total No. of Compound Microsatellites found : 1
			RESULTS: 1 - 1
			No.	Compound SSR	Start	End
			1	(GTT)4-x4-(CG)3	3044	3065
		dMAX40	Total No. of Microsatellites found : 20
			Total No. of Compound Microsatellites found : 1
			RESULTS: 1 - 1
			No.	Compound SSR	Start	End
			1	(GTT)4-x4-(CG)3	3044	3065
		dMAX50	Total No. of Microsatellites found : 20
			Total No. of Compound Microsatellites found : 1
			RESULTS: 1 - 1
			No.	Compound SSR	Start	End
			1	(GTT)4-x4-(CG)3	3044	3065
HEV07		dMAX10	Total No. of Microsatellites found : 25
			Total No. of Compound Microsatellites found : 2
			RESULTS: 1 - 2
			No.	Compound SSR	Start	End
			1	(AC)3-x3-(C)6	2600	2614
			2	(CAATTT)3-x7-(GAC)4	5807	5843
		dMAX20	Total No. of Microsatellites found : 25
			Total No. of Compound Microsatellites found : 2
			RESULTS: 1 - 2
			No.	Compound SSR	Start	End
			1	(GAT)3-x13-(AC)3-x3-(C)6	2577	2614
			2	(CAATTT)3-x7-(GAC)4	5807	5843
		dMAX30	Total No. of Microsatellites found : 25
			Total No. of Compound Microsatellites found : 3
			RESULTS: 1 - 3
			No.	Compound SSR	Start	End
			1	(C)6-x21-(CAC)3	601	637
			2	(GAT)3-x13-(AC)3-x3-(C)6	2577	2614
			3	(CAATTT)3-x7-(GAC)4	5807	5843
		dMAX40	Total No. of Microsatellites found : 25
			Total No. of Compound Microsatellites found : 4
			RESULTS: 1 - 4
			No.	Compound SSR	Start	End
			1	(GC)3-x35-(C)6-x21-(CAC)3	560	637
			2	(GAT)3-x13-(AC)3-x3-(C)6	2577	2614
			3	(TG)5-x35-(TG)3	4948	4999
			4	(CAATTT)3-x7-(GAC)4	5807	5843
		dMAX50	Total No. of Microsatellites found : 25
			Total No. of Compound Microsatellites found : 4
			RESULTS: 1 - 4
			No.	Compound SSR	Start	End
			1	(GC)3-x35-(C)6-x21-(CAC)3	560	637
			2	(GAT)3-x13-(AC)3-x3-(C)6	2577	2614
			3	(TG)5-x35-(TG)3	4948	4999
			4	(CAATTT)3-x7-(GAC)4	5807	5843
HEV08		dMAX10	Total No. of Microsatellites found : 15
			Total No. of Compound Microsatellites found : 1
			RESULTS: 1 - 1
			No.	Compound SSR	Start	End
			1	(C)9-x4-(GTCA)3	2238	2261
		dMAX20	Total No. of Microsatellites found : 15
			Total No. of Compound Microsatellites found : 1
			RESULTS: 1 - 1
			No.	Compound SSR	Start	End
			1	(C)9-x4-(GTCA)3	2238	2261
		dMAX30	Total No. of Microsatellites found : 15
			Total No. of Compound Microsatellites found : 1
			RESULTS: 1 - 1
			No.	Compound SSR	Start	End
			1	(C)9-x4-(GTCA)3	2238	2261
		dMAX40	Total No. of Microsatellites found : 15
			Total No. of Compound Microsatellites found : 1
			RESULTS: 1 - 1
			No.	Compound SSR	Start	End
			1	(C)9-x4-(GTCA)3	2238	2261
		dMAX50	Total No. of Microsatellites found : 15
			Total No. of Compound Microsatellites found : 1
			RESULTS: 1 - 1
			No.	Compound SSR	Start	End
			1	(C)9-x4-(GTCA)3	2238	2261
HEV09		dMAX10	Total No. of Microsatellites found : 23
			Total No. of Compound Microsatellites found : 1
			RESULTS: 1 - 1
			No.	Compound SSR	Start	End
			1	(CCTT)3-x3-(AT)3	4337	4357
		dMAX20	Total No. of Microsatellites found : 23
			Total No. of Compound Microsatellites found : 2
			RESULTS: 1 - 2
			No.	Compound SSR	Start	End
			1	(CCTT)3-x3-(AT)3	4337	4357
			2	(TGT)4-x11-(GT)3	4824	4852
		dMAX30	Total No. of Microsatellites found : 23
			Total No. of Compound Microsatellites found : 4
			RESULTS: 1 - 4
			No.	Compound SSR	Start	End
			1	(GT)3-x22-(TG)3	2054	2087
			2	(T)6-x27-(CGTC)3	3664	3708
			3	(CCTT)3-x3-(AT)3	4337	4357
			4	(TGT)4-x11-(GT)3	4824	4852
		dMAX40	Total No. of Microsatellites found : 23
			Total No. of Compound Microsatellites found : 5
			RESULTS: 1 - 5
			No.	Compound SSR	Start	End
			1	(GC)3-x38-(CTG)3	1085	1138
			2	(GT)3-x22-(TG)3	2054	2087
			3	(T)6-x27-(CGTC)3	3664	3708
			4	(CCTT)3-x3-(AT)3	4337	4357
			5	(TGT)4-x11-(GT)3	4824	4852
		dMAX50	Total No. of Microsatellites found : 23
			Total No. of Compound Microsatellites found : 5
			RESULTS: 1 - 5
			No.	Compound SSR	Start	End
			1	(GC)3-x38-(CTG)3	1085	1138
			2	(GT)3-x22-(TG)3	2054	2087
			3	(T)6-x27-(CGTC)3	3664	3708
			4	(CCTT)3-x3-(AT)3	4337	4357
			5	(TGC)3-x47-(TGT)4-x11-(GT)3	4767	4852
HEV10		dMAX10	Total No. of Microsatellites found : 23
			Total No. of Compound Microsatellites found : 1
			RESULTS: 1 - 1
			No.	Compound SSR	Start	End
			1	(GTTG)3-x9-(G)6	4513	4540
		dMAX20	Total No. of Microsatellites found : 23
			Total No. of Compound Microsatellites found : 1
			RESULTS: 1 - 1
			No.	Compound SSR	Start	End
			1	(GTTG)3-x9-(G)6	4513	4540
		dMAX30	Total No. of Microsatellites found : 23
			Total No. of Compound Microsatellites found : 1
			RESULTS: 1 - 1
			No.	Compound SSR	Start	End
			1	(GTTG)3-x9-(G)6	4513	4540
		dMAX40	Total No. of Microsatellites found : 23
			Total No. of Compound Microsatellites found : 3
			RESULTS: 1 - 3
			No.	Compound SSR	Start	End
			1	(GT)3-x31-(TGA)3	971	1016
			2	(GT)6-x38-(GC)3	4178	4232
			3	(GTTG)3-x9-(G)6	4513	4540
		dMAX50	Total No. of Microsatellites found : 23
			Total No. of Compound Microsatellites found : 3
			RESULTS: 1 - 3
			No.	Compound SSR	Start	End
			1	(GT)3-x31-(TGA)3	971	1016
			2	(GT)6-x38-(GC)3	4178	4232
			3	(GTTG)3-x9-(G)6	4513	4540
HEV11		dMAX10	Total No. of Microsatellites found : 15
			Total No. of Compound Microsatellites found : 0
			RESULTS: 1 - 0
			No.	Compound SSR	Start	End
		dMAX20	Total No. of Microsatellites found : 15
			Total No. of Compound Microsatellites found : 0
			RESULTS: 1 - 0
			No.	Compound SSR	Start	End
		dMAX30	Total No. of Microsatellites found : 15
			Total No. of Compound Microsatellites found : 0
		dMAX40	Total No. of Microsatellites found : 15
			Total No. of Compound Microsatellites found : 0
		dMAX50	Total No. of Microsatellites found : 15
			Total No. of Compound Microsatellites found : 0
HEV12		dMAX10	Total No. of Microsatellites found : 26
			Total No. of Compound Microsatellites found : 1
			RESULTS: 1 - 1
			No.	Compound SSR	Start	End
			1	(TC)3-x6-(GC)3	2669	2686
		dMAX20	Total No. of Microsatellites found : 26
			Total No. of Compound Microsatellites found : 1
			RESULTS: 1 - 1
			No.	Compound SSR	Start	End
			1	(TC)3-x6-(GC)3	2669	2686
		dMAX30	Total No. of Microsatellites found : 26
			Total No. of Compound Microsatellites found : 1
			RESULTS: 1 - 1
			No.	Compound SSR	Start	End
			1	(TC)3-x6-(GC)3	2669	2686
		dMAX40	Total No. of Microsatellites found : 26
			Total No. of Compound Microsatellites found : 3
			RESULTS: 1 - 3
			No.	Compound SSR	Start	End
			1	(TGT)3-x33-(TTG)3	1376	1427
			2	(TG)3-x35-(GT)3	1980	2026
			3	(TC)3-x6-(GC)3	2669	2686
		dMAX50	Total No. of Microsatellites found : 26
			Total No. of Compound Microsatellites found : 3
			RESULTS: 1 - 3
			No.	Compound SSR	Start	End
			1	(TGT)3-x33-(TTG)3	1376	1427
			2	(TG)3-x35-(GT)3	1980	2026
			3	(TC)3-x6-(GC)3	2669	2686
HEV13		dMAX10	Total No. of Microsatellites found : 14
			Total No. of Compound Microsatellites found : 0
			RESULTS: 1 - 0
			No.	Compound SSR	Start	End
		dMAX20	Total No. of Microsatellites found : 14
			Total No. of Compound Microsatellites found : 1
			RESULTS: 1 - 1
			No.	Compound SSR	Start	End
			1	(G)6-x13-(TGC)3	4538	4567
		dMAX30	Total No. of Microsatellites found : 14
			Total No. of Compound Microsatellites found : 1
			RESULTS: 1 - 1
			No.	Compound SSR	Start	End
			1	(G)6-x13-(TGC)3	4538	4567
		dMAX40	Total No. of Microsatellites found : 14
			Total No. of Compound Microsatellites found : 1
			RESULTS: 1 - 1
			No.	Compound SSR	Start	End
			1	(G)6-x13-(TGC)3	4538	4567
		dMAX50	Total No. of Microsatellites found : 14
			Total No. of Compound Microsatellites found : 1
			RESULTS: 1 - 1
			No.	Compound SSR	Start	End
			1	(G)6-x13-(TGC)3	4538	4567
HEV14		dMAX10	Total No. of Microsatellites found : 29
			Total No. of Compound Microsatellites found : 2
			RESULTS: 1 - 2
			No.	Compound SSR	Start	End
			1	(C)9-x5-(TG)3	919	938
			2	(CT)3-x0-(GC)3	1621	1632
		dMAX20	Total No. of Microsatellites found : 29
			Total No. of Compound Microsatellites found : 3
			RESULTS: 1 - 3
			No.	Compound SSR	Start	End
			1	(AG)3-x12-(GCG)4	56	85
			2	(C)9-x5-(TG)3	919	938
			3	(CT)3-x0-(GC)3	1621	1632
		dMAX30	Total No. of Microsatellites found : 29
			Total No. of Compound Microsatellites found : 3
			RESULTS: 1 - 3
			No.	Compound SSR	Start	End
			1	(AG)3-x12-(GCG)4	56	85
			2	(C)9-x5-(TG)3	919	938
			3	(CT)3-x0-(GC)3	1621	1632
		dMAX40	Total No. of Microsatellites found : 29
			Total No. of Compound Microsatellites found : 5
			RESULTS: 1 - 5
			No.	Compound SSR	Start	End
			1	(AG)3-x12-(GCG)4	56	85
			2	(C)9-x5-(TG)3	919	938
			3	(CT)3-x0-(GC)3	1621	1632
			4	(CT)3-x36-(C)8	1969	2018
			5	(C)8-x31-(C)8	2540	2586
		dMAX50	Total No. of Microsatellites found : 29
			Total No. of Compound Microsatellites found : 5
			RESULTS: 1 - 5
			No.	Compound SSR	Start	End
			1	(AG)3-x12-(GCG)4	56	85
			2	(CCA)3-x49-(C)9-x5-(TG)3	861	938
			3	(CT)3-x0-(GC)3	1621	1632
			4	(C)7-x47-(CT)3-x36-(C)8	1915	2018
			5	(GC)3-x43-(C)8-x31-(C)8	2491	2586
HEV15		dMAX10	Total No. of Microsatellites found : 28
			Total No. of Compound Microsatellites found : 2
			RESULTS: 1 - 2
			No.	Compound SSR	Start	End
			1	(C)10-x4-(TG)3	919	938
			2	(C)6-x1-(AG)3	4356	4368
		dMAX20	Total No. of Microsatellites found : 28
			Total No. of Compound Microsatellites found : 2
			RESULTS: 1 - 2
			No.	Compound SSR	Start	End
			1	(C)10-x4-(TG)3	919	938
			2	(C)6-x1-(AG)3	4356	4368
		dMAX30	Total No. of Microsatellites found : 28
			Total No. of Compound Microsatellites found : 3
			RESULTS: 1 - 3
			No.	Compound SSR	Start	End
			1	(C)10-x4-(TG)3	919	938
			2	(GGT)3-x28-(AT)3	2596	2639
			3	(C)6-x1-(AG)3	4356	4368
		dMAX40	Total No. of Microsatellites found : 28
			Total No. of Compound Microsatellites found : 3
			RESULTS: 1 - 3
			No.	Compound SSR	Start	End
			1	(C)10-x4-(TG)3	919	938
			2	(GGT)3-x28-(AT)3	2596	2639
			3	(C)6-x1-(AG)3	4356	4368
		dMAX50	Total No. of Microsatellites found : 28
			Total No. of Compound Microsatellites found : 3
			RESULTS: 1 - 3
			No.	Compound SSR	Start	End
			1	(CCA)3-x49-(C)10-x4-(TG)3	861	938
			2	(GGT)3-x28-(AT)3	2596	2639
			3	(C)6-x1-(AG)3	4356	4368
HEV16		dMAX10	Total No. of Microsatellites found : 20
			Total No. of Compound Microsatellites found : 0
			RESULTS: 1 - 0
			No.	Compound SSR	Start	End
		dMAX20	Total No. of Microsatellites found : 20
			Total No. of Compound Microsatellites found : 0
			RESULTS: 1 - 0
			No.	Compound SSR	Start	End
		dMAX30	Total No. of Microsatellites found : 20
			Total No. of Compound Microsatellites found : 1
			RESULTS: 1 - 1
			No.	Compound SSR	Start	End
			1	(CG)3-x24-(CA)3	3235	3270
		dMAX40	Total No. of Microsatellites found : 20
			Total No. of Compound Microsatellites found : 1
			RESULTS: 1 - 1
			No.	Compound SSR	Start	End
			1	(CG)3-x24-(CA)3	3235	3270
		dMAX50	Total No. of Microsatellites found : 20
			Total No. of Compound Microsatellites found : 1
			RESULTS: 1 - 1
			No.	Compound SSR	Start	End
			1	(CG)3-x24-(CA)3	3235	3270
HEV17		dMAX10	Total No. of Microsatellites found : 20
			Total No. of Compound Microsatellites found : 0
			RESULTS: 1 - 0
			No.	Compound SSR	Start	End
		dMAX20	Total No. of Microsatellites found : 20
			Total No. of Compound Microsatellites found : 0
			RESULTS: 1 - 0
			No.	Compound SSR	Start	End
		dMAX30	Total No. of Microsatellites found : 20
			Total No. of Compound Microsatellites found : 0
			RESULTS: 1 - 0
			No.	Compound SSR	Start	End
		dMAX40	Total No. of Microsatellites found : 20
			Total No. of Compound Microsatellites found : 1
			RESULTS: 1 - 1
			No.	Compound SSR	Start	End
			1	(GA)3-x38-(TG)3	1365	1416
		dMAX50	Total No. of Microsatellites found : 20
			Total No. of Compound Microsatellites found : 1
			RESULTS: 1 - 1
			No.	Compound SSR	Start	End
			1	(GA)3-x38-(TG)3	1365	1416
HEV18		dMAX10	Total No. of Microsatellites found : 26
			Total No. of Compound Microsatellites found : 1
			RESULTS: 1 - 1
			No.	Compound SSR	Start	End
			1	(CT)4-x8-(TGC)3	1118	1142
		dMAX20	Total No. of Microsatellites found : 26
			Total No. of Compound Microsatellites found : 2
			RESULTS: 1 - 2
			No.	Compound SSR	Start	End
			1	(CT)4-x8-(TGC)3	1118	1142
			2	(C)6-x10-(GTC)3	3611	3636
		dMAX30	Total No. of Microsatellites found : 26
			Total No. of Compound Microsatellites found : 2
			RESULTS: 1 - 2
			No.	Compound SSR	Start	End
			2	(C)6-x10-(GTC)3	3611	3636
		dMAX40	Total No. of Microsatellites found : 26
			Total No. of Compound Microsatellites found : 4
			RESULTS: 1 - 4
			No.	Compound SSR	Start	End
			1	(C)6-x32-(C)6	360	403
			2	(CT)4-x8-(TGC)3	1118	1142
			3	(C)6-x10-(GTC)3	3611	3636
			4	(TG)3-x37-(G)6	4660	4708
		dMAX50	Total No. of Microsatellites found : 26
			Total No. of Compound Microsatellites found : 4
			RESULTS: 1 - 4
			No.	Compound SSR	Start	End
			1	(C)6-x32-(C)6	360	403
			2	(CT)4-x8-(TGC)3	1118	1142
			3	(C)6-x10-(GTC)3	3611	3636
			4	(TG)3-x37-(G)6	4660	4708
HEV19		dMAX10	Total No. of Microsatellites found : 34
			Total No. of Compound Microsatellites found : 4
			RESULTS: 1 - 4
			No.	Compound SSR	Start	End
			1	(CTG)3-x8-(GCC)4	1476	1505
			2	(CGG)3-x8-(GT)3	2243	2266
			3	(CGG)4-x0-(GCG)4	5009	5033
			4	(GAG)3-x5-(GTCTG)4	5717	5751
		dMAX20	Total No. of Microsatellites found : 34
			Total No. of Compound Microsatellites found : 4
			RESULTS: 1 - 4
			No.	Compound SSR	Start	End
			1	(T)6-x18-(CTG)3-x8-(GCC)4	1452	1505
			2	(CGG)3-x8-(GT)3	2243	2266
			3	(CGG)4-x0-(GCG)4	5009	5033
			4	(GAG)3-x5-(GTCTG)4	5717	5751
		dMAX30	Total No. of Microsatellites found : 34
			Total No. of Compound Microsatellites found : 4
			RESULTS: 1 - 4
			No.	Compound SSR	Start	End
			1	(T)6-x18-(CTG)3-x8-(GCC)4	1452	1505
			2	(CGG)3-x8-(GT)3	2243	2266
			3	(CGG)4-x0-(GCG)4	5009	5033
			4	(GAG)3-x5-(GTCTG)4	5717	5751
		dMAX40	Total No. of Microsatellites found : 34
			Total No. of Compound Microsatellites found : 4
			RESULTS: 1 - 4
			No.	Compound SSR	Start	End
			1	(T)6-x18-(CTG)3-x8-(GCC)4	1452	1505
			2	(CGG)3-x8-(GT)3	2243	2266
			3	(CGG)4-x0-(GCG)4	5009	5033
			4	(GAG)3-x5-(GTCTG)4	5717	5751
		dMAX50	Total No. of Microsatellites found : 34
			Total No. of Compound Microsatellites found : 4
			RESULTS: 1 - 4
			No.	Compound SSR	Start	End
			1	(T)6-x18-(CTG)3-x8-(GCC)4	1452	1505
			2	(CGG)3-x8-(GT)3	2243	2266
			3	(CGG)4-x0-(GCG)4	5009	5033
			4	(GAG)3-x5-(GTCTG)4	5717	5751
HEV20		dMAX10	Total No. of Microsatellites found : 20
			Total No. of Compound Microsatellites found : 0
		dMAX20	Total No. of Microsatellites found : 20
			Total No. of Compound Microsatellites found : 1
			RESULTS: 1 - 1
			No.	Compound SSR	Start	End
			1	(AC)3-x11-(C)6	342	364
		dMAX30	Total No. of Microsatellites found : 20
			Total No. of Compound Microsatellites found : 1
			RESULTS: 1 - 1
			No.	Compound SSR	Start	End
			1	(AC)3-x11-(C)6	342	364
		dMAX40	Total No. of Microsatellites found : 20
			Total No. of Compound Microsatellites found : 1
			RESULTS: 1 - 1
			No.	Compound SSR	Start	End
			1	(AC)3-x11-(C)6	342	364
		dMAX50	Total No. of Microsatellites found : 20
			Total No. of Compound Microsatellites found : 2
			RESULTS: 1 - 2
			No.	Compound SSR	Start	End
			1	(AC)3-x11-(C)6	342	364
			2	(C)6-x41-(GCA)3	5415	5471
HEV21		dMAX10	Total No. of Microsatellites found : 32
			Total No. of Compound Microsatellites found : 1
			RESULTS: 1 - 1
			No.	Compound SSR	Start	End
			1	(CA)3-x9-(GTG)3	1567	1590
		dMAX20	Total No. of Microsatellites found : 32
			Total No. of Compound Microsatellites found : 3
			RESULTS: 1 - 3
			No.	Compound SSR	Start	End
			1	(CA)3-x9-(GTG)3	1567	1590
			2	(GTT)3-x18-(GTGG)4	2473	2515
			3	(ACC)3-x19-(TTG)3	3776	3814
		dMAX30	Total No. of Microsatellites found : 32
			Total No. of Compound Microsatellites found : 4
			RESULTS: 1 - 4
			No.	Compound SSR	Start	End
			1	(CA)3-x9-(GTG)3	1567	1590
			2	(GTT)3-x18-(GTGG)4	2473	2515
			3	(CAC)3-x28-(C)6	3247	3290
			4	(ACC)3-x19-(TTG)3	3776	3814
		dMAX40	Total No. of Microsatellites found : 32
			Total No. of Compound Microsatellites found : 4
			RESULTS: 1 - 4
			No.	Compound SSR	Start	End
			1	(CA)3-x9-(GTG)3	1567	1590
			2	(GTT)3-x18-(GTGG)4	2473	2515
			3	(CAC)3-x28-(C)6	3247	3290
			4	(ACC)3-x19-(TTG)3-x32-(C)6	3776	3852
		dMAX50	Total No. of Microsatellites found : 32
			Total No. of Compound Microsatellites found : 6
			RESULTS: 1 - 6
			No.	Compound SSR	Start	End
			1	(G)6-x46-(GTT)5	1324	1390
			2	(CA)3-x9-(GTG)3	1567	1590
			3	(AGG)4-x40-(TG)3	1911	1967
			4	(GTT)3-x18-(GTGG)4	2473	2515
			5	(CAC)3-x28-(C)6	3247	3290
			6	(ACC)3-x19-(TTG)3-x32-(C)6	3776	3852
HEV22		dMAX10	Total No. of Microsatellites found : 28
			Total No. of Compound Microsatellites found : 0
			RESULTS: 1 - 0
			No.	Compound SSR	Start	End
		dMAX20	Total No. of Microsatellites found : 28
			Total No. of Compound Microsatellites found : 0
			RESULTS: 1 - 0
			No.	Compound SSR	Start	End
		dMAX30	Total No. of Microsatellites found : 28
			Total No. of Compound Microsatellites found : 0
			RESULTS: 1 - 0
			No.	Compound SSR	Start	End
		dMAX40	Total No. of Microsatellites found : 28
			Total No. of Compound Microsatellites found : 0
			RESULTS: 1 - 0
			No.	Compound SSR	Start	End
		dMAX50	Total No. of Microsatellites found : 28
			Total No. of Compound Microsatellites found : 0
			RESULTS: 1 - 1
			No.	Compound SSR	Start	End
			1	(CA)3-x43-(TC)3	6734	6788
